# Supplementary material for: Heme binding of transmembrane signaling proteins undergoing regulated intramembrane proteolysis
Source: Commun Biol. 2020 Feb 14;3:73. doi: 10.1038/s42003-020-0800-0 (PMC7021776; doi:10.1038/s42003-020-0800-0)
Supplement: Supplementary file 3 — Supplementary Data 1 [file 42003_2020_800_MOESM3_ESM.txt]

Sequences of cloned DNA fragments


pTK771 = pETDuet-1-CD74-TMD-(25-64)-wt-10xHis
CCATGGAGAGCAAATGTAGCCGTGGTGCACTGTATACCGGTTTTAGCATTCTGGTTACCCTGCTGCTGGCAGGTCAGGCAACCACCGCATATTTTCTGTATCAGCAGCAAGGTCGTCTGGATAAACATCATCACCACCATCACCATCATCATCACTAATAAGGATCCAAGCTT

pTK816 = pETDuet-1-CD74-TMD-(25-64)-C28A-10xHis
CCATGGAGAGCAAAGCAAGCCGTGGTGCACTGTATACCGGTTTTAGCATTCTGGTTACCCTGCTGCTGGCAGGTCAGGCAACCACCGCATATTTTCTGTATCAGCAGCAAGGTCGTCTGGATAAACATCATCACCACCATCACCATCATCATCACTAATAAGGATCCAAGCTT

pTK846 = pETDuet-1-10xHis-CD74-NTF-(1-82)
CCATGGATCATCATCACCACCATCACCATCATCATCACGATGATCAGCGCGATCTGATTAGCAATAATGAACAGCTGCCGATGCTGGGTCGTCGTCCGGGTGCACCGGAAAGCAAATGTAGCCGTGGTGCACTGTATACCGGTTTTAGCATTCTGGTTACCCTGCTGCTGGCAGGTCAGGCAACCACCGCATATTTTCTGTATCAGCAGCAAGGTCGTCTGGATAAACTGACCGTTACCAGCCAGAATCTGCAGCTGGAAAATCTGCGTATGAAACTGCCGTAATAACTCGAG

pTK871 = pMalC5X-CD74-ICD-(1-42)-wt
GAGCTCGAACAACAACAACAATAACAATAACAACAACCTCGGGATCGAGGGAAGGATGGATGATCAGCGTGATCTGATTAGCAATAATGAACAGCTGCCGATGCTGGGTCGTCGTCCGGGTGCACCGGAAAGCAAATGTAGCCGTGGTGCACTGTATACCGGTTTTAGCATTCTGGTTACCTAATAAGAATTC

pTK880 = pMalC5X-CD74-(1-216)
GAGCTCGAACAACAACAACAATAACAATAACAACAACCTCGGGATCGAGGGAAGGATGGATGATCAGCGTGATCTGATTAGCAATAATGAACAGCTGCCGATGCTGGGTCGTCGTCCGGGTGCACCGGAAAGCAAATGTAGCCGTGGTGCACTGTATACCGGTTTTAGCATTCTGGTTACCCTGCTGCTGGCAGGTCAGGCAACCACCGCATATTTTCTGTATCAGCAGCAAGGTCGTCTGGATAAACTGACCGTTACCAGCCAGAATCTGCAGCTGGAAAATCTGCGTATGAAACTGCCGAAACCGCCTAAACCGGTTAGCAAAATGCGTATGGCAACACCGCTGCTGATGCAGGCACTGCCGATGGGTGCACTGCCGCAGGGTCCGATGCAGAATGCAACCAAATATGGTAATATGACCGAGGACCATGTTATGCATCTGCTGCAGAACGCAGATCCGCTGAAAGTTTATCCGCCTCTGAAAGGTAGCTTTCCTGAAAACCTGCGTCATCTGAAAAATACGATGGAAACCATTGACTGGAAAGTGTTTGAAAGCTGGATGCATCATTGGCTGCTGTTTGAAATGAGCCGTCATAGCCTGGAACAGAAACCGACCGATGCACCTCCGAAAGAAAGTCTGGAACTGGAAGATCCGAGCAGCGGTCTGGGTGTTACCAAACAGGATCTGGGTCCTGTTCCGATGTAATAAGAATTC

pTK888 = pMalC5X-CD74-ICD-(1-42)-C28A
GAGCTCGAACAACAACAACAATAACAATAACAACAACCTCGGGATCGAGGGAAGGATGGATGATCAGCGTGATCTGATTAGCAATAATGAACAGCTGCCGATGCTGGGTCGTCGTCCGGGTGCACCGGAAAGCAAAGCAAGCCGTGGTGCACTGTATACCGGTTTTAGCATTCTGGTTACCTAATAAGAATTC

pTK900 = pMalC5X-CD74-NTF-(1-81)-wt
GAGCTCGAACAACAACAACAATAACAATAACAACAACCTCGGGATCGAGGGAAGGATGGATGATCAGCGTGATCTGATTAGCAATAATGAACAGCTGCCGATGCTGGGTCGTCGTCCGGGTGCACCGGAAAGCAAATGTAGCCGTGGTGCACTGTATACCGGTTTTAGCATTCTGGTTACCCTGCTGCTGGCAGGTCAGGCAACCACCGCATATTTTCTGTATCAGCAGCAAGGTCGTCTGGATAAACTGACCGTTACCAGCCAGAATCTGCAGCTGGAAAATCTGCGTATGAAACTGTAATAAGAATTC

pTK903 = pMalC5X-CD74-NTF-(1-81)-C28A
GAGCTCGAACAACAACAACAATAACAATAACAACAACCTCGGGATCGAGGGAAGGATGGATGATCAGCGTGATCTGATTAGCAATAATGAACAGCTGCCGATGCTGGGTCGTCGTCCGGGTGCACCGGAAAGCAAAGCAAGCCGTGGTGCACTGTATACCGGTTTTAGCATTCTGGTTACCCTGCTGCTGGCAGGTCAGGCAACCACCGCATATTTTCTGTATCAGCAGCAAGGTCGTCTGGATAAACTGACCGTTACCAGCCAGAATCTGCAGCTGGAAAATCTGCGTATGAAACTGTAATAAGAATTC

pTK952 = pMalC5X-TNFalpha-NTF-(1-76)-wt
GAGCTCGAATAACAATAACAACAACAATAATAACAATCTGGGCATCGAAGGTCGTATGAGCACCGAAAGCATGATTCGTGATGTTGAACTGGCAGAAGAAGCACTGCCGAAAAAAACCGGTGGTCCGCAGGGTAGCCGTCGTTGTCTGTTTCTGAGCCTGTTTAGCTTTCTGATTGTTGCCGGTGCAACCACACTGTTTTGTCTGCTGCATTTTGGTGTTATCGGTCCGCAGCGTGAAGAATTTCCGCGTGATCTGAGTCTGATTAGTCCGCTGGCACAGGCATAATAAGAATTC

pTK954 = pMalC5X-TNFalpha-ICD-(1-39)-wt
GAGCTCGAATAACAATAACAACAACAATAATAACAATCTGGGCATCGAAGGTCGTATGAGCACCGAAAGCATGATTCGTGATGTTGAACTGGCAGAAGAAGCACTGCCGAAAAAAACCGGTGGTCCGCAGGGTAGCCGTCGTTGTCTGTTTCTGAGCCTGTTTAGCTTTCTGTAATAAGAATTC

pTK958 = pMalC5X-TNFalpha-ICD-(1-34)
GAGCTCGAATAACAATAACAACAACAATAATAACAATCTGGGCATCGAAGGTCGTATGAGCACCGAAAGCATGATTCGTGATGTTGAACTGGCAGAAGAAGCACTGCCGAAAAAAACCGGTGGTCCGCAGGGTAGCCGTCGTTGTCTGTTTCTGAGCTAATAAGAATTC

pTK960 = pMalC5X-TNFalpha-(1-233)
GAGCTCGAATAACAATAACAACAACAATAATAACAATCTGGGCATCGAAGGTCGTATGAGCACCGAAAGCATGATTCGTGATGTTGAACTGGCAGAAGAAGCACTGCCGAAAAAAACCGGTGGTCCGCAGGGTAGCCGTCGTTGTCTGTTTCTGAGCCTGTTTAGCTTTCTGATTGTTGCCGGTGCAACCACACTGTTTTGTCTGCTGCATTTTGGTGTTATCGGTCCGCAGCGTGAAGAATTTCCGCGTGATCTGAGTCTGATTAGTCCGCTGGCACAGGCAGTTCGTAGCAGCAGTCGTACCCCGAGCGATAAACCGGTTGCACATGTTGTTGCAAATCCGCAGGCCGAAGGTCAGCTGCAGTGGCTGAATCGTCGTGCAAATGCACTGCTGGCAAATGGTGTGGAACTGCGTGATAATCAGCTGGTTGTTCCGAGCGAAGGTCTGTATCTGATTTATAGCCAGGTTCTGTTTAAAGGTCAGGGTTGTCCGAGCACACATGTTCTGCTGACCCATACCATTAGCCGTATTGCAGTTAGCTATCAGACCAAAGTTAATCTGCTGAGCGCAATTAAAAGCCCGTGTCAGCGTGAAACACCGGAAGGTGCCGAAGCAAAACCGTGGTATGAACCGATTTATCTTGGTGGTGTTTTTCAGCTGGAAAAGGGTGATCGTCTGAGCGCAGAAATTAATCGTCCGGATTATCTGGATTTTGCAGAAAGCGGTCAGGTGTATTTTGGTATTATTGCACTGTAATAAGAATTC

pTK970 = pMalC5X-TNFalpha-ICD-(1-39)-C30A
GAGCTCGAATAACAATAACAACAACAATAATAACAATCTGGGCATCGAAGGTCGTATGAGCACCGAAAGCATGATTCGTGATGTTGAACTGGCAGAAGAAGCACTGCCGAAAAAAACCGGTGGTCCGCAGGGTAGCCGTCGTGCACTGTTTCTGAGCCTGTTTAGCTTTCTGTAATAAGAATTC

pTK972 = pMalC5X-TNFalpha-NTF-(1-76)-H52A
GAGCTCGAATAACAATAACAACAACAATAATAACAATCTGGGCATCGAAGGTCGTATGAGCACCGAAAGCATGATTCGTGATGTTGAACTGGCAGAAGAAGCACTGCCGAAAAAAACCGGTGGTCCGCAGGGTAGCCGTCGTTGTCTGTTTCTGAGCCTGTTTAGCTTTCTGATTGTTGCCGGTGCAACCACACTGTTTTGTCTGCTGGCATTTGGTGTTATCGGTCCGCAGCGTGAAGAATTTCCGCGTGATCTGAGTCTGATTAGTCCGCTGGCACAGGCATAATAAGAATTC

pTK975 = pMalC5X-TNFalpha-NTF-(1-76)-C30A
GAGCTCGAATAACAATAACAACAACAATAATAACAATCTGGGCATCGAAGGTCGTATGAGCACCGAAAGCATGATTCGTGATGTTGAACTGGCAGAAGAAGCACTGCCGAAAAAAACCGGTGGTCCGCAGGGTAGCCGTCGTGCACTGTTTCTGAGCCTGTTTAGCTTTCTGATTGTTGCCGGTGCAACCACACTGTTTTGTCTGCTGCATTTTGGTGTTATCGGTCCGCAGCGTGAAGAATTTCCGCGTGATCTGAGTCTGATTAGTCCGCTGGCACAGGCATAATAAGAATTC


pTK977 = pMalC5X-TNFalpha-NTF-(1-76)-C49A
GAGCTCGAATAACAATAACAACAACAATAATAACAATCTGGGCATCGAAGGTCGTATGAGCACCGAAAGCATGATTCGTGATGTTGAACTGGCAGAAGAAGCACTGCCGAAAAAAACCGGTGGTCCGCAGGGTAGCCGTCGTTGTCTGTTTCTGAGCCTGTTTAGCTTTCTGATTGTTGCCGGTGCAACCACACTGTTTGCACTGCTGCATTTTGGTGTTATCGGTCCGCAGCGTGAAGAATTTCCGCGTGATCTGAGTCTGATTAGTCCGCTGGCACAGGCATAATAAGAATTC

pTK982 = pMalC5X-TNFalpha-ICD-(1-39)-S34A
GAGCTCGAATAACAATAACAACAACAATAATAACAATCTGGGCATCGAAGGTCGTATGAGCACCGAAAGCATGATTCGTGATGTTGAACTGGCAGAAGAAGCACTGCCGAAAAAAACCGGTGGTCCGCAGGGTAGCCGTCGTTGTCTGTTTCTGGCACTGTTTAGCTTTCTGTAATAAGAATTC

pTK984 = pMalC5X-TNFalpha-ICD-(1-39)-S37A
GAGCTCGAATAACAATAACAACAACAATAATAACAATCTGGGCATCGAAGGTCGTATGAGCACCGAAAGCATGATTCGTGATGTTGAACTGGCAGAAGAAGCACTGCCGAAAAAAACCGGTGGTCCGCAGGGTAGCCGTCGTTGTCTGTTTCTGAGCCTGTTTGCATTTCTGTAATAAGAATTC

pTK985 = pMalC5X-TNFalpha-NTF-(1-66)
GAGCTCGAATAACAATAACAACAACAATAATAACAATCTGGGCATCGAAGGTCGTATGAGCACCGAAAGCATGATTCGTGATGTTGAACTGGCAGAAGAAGCACTGCCGAAAAAAACCGGTGGTCCGCAGGGTAGCCGTCGTTGTCTGTTTCTGAGCCTGTTTAGCTTTCTGATTGTTGCCGGTGCAACCACACTGTTTTGTCTGCTGCATTTTGGTGTTATCGGTCCGCAGCGTGAAGAATTTCCGCGTGATTAATAAGAATTC

pTK987 = pMalC5X-TNFalpha-NTF-(1-45)
GAGCTCGAATAACAATAACAACAACAATAATAACAATCTGGGCATCGAAGGTCGTATGAGCACCGAAAGCATGATTCGTGATGTTGAACTGGCAGAAGAAGCACTGCCGAAAAAAACCGGTGGTCCGCAGGGTAGCCGTCGTTGTCTGTTTCTGAGCCTGTTTAGCTTTCTGATTGTTGCCGGTGCAACCTAATAAGAATTC

pTK993 = pMalC5X-Tfr1-NTF-(1-100)-wt
GAGCTCGAATAACAATAACAACAACAATAATAACAATCTGGGCATCGAAGGTCGCATGATGGATCAGGCACGTAGCGCATTTAGCAACCTGTTTGGTGGTGAACCGCTGAGCTATACCCGTTTTAGCCTGGCACGTCAGGTTGATGGTGATAATAGCCATGTTGAAATGAAACTGGCAGTGGATGAAGAAGAAAACGCAGATAACAATACCAAAGCCAATGTGACCAAACCGAAACGTTGTAGCGGTAGCATTTGTTATGGCACCATTGCCGTTATTGTGTTTTTTCTGATTGGCTTCATGATTGGCTATCTGGGTTATTGCAAAGGTGTTGAACCGAAAACCGAATGCGAACGCTAATAAGAATTC

pTK996 = pMalC5X-Bri2-NTF-(1-101)
GAGCTCGAATAACAATAACAACAACAATAATAACAATCTGGGCATCGAAGGTCGTATGGTTAAAGTTACCTTTAATAGCGCACTGGCACAGAAAGAAGCCAAAAAAGACGAACCGAAAAGCGGTGAAGAAGCACTGATTATTCCGCCTGATGCAGTTGCAGTTGATTGTAAAGATCCGGATGATGTTGTTCCGGTTGGTCAGCGTCGTGCATGGTGTTGGTGTATGTGTTTTGGTCTGGCATTTATGCTGGCAGGCGTTATTTTAGGTGGTGCATATCTGTATAAATACTTTGCACTGCAGCCGGACGATGTGTATTATTGTGGCATCAAATATATCAAAGATGATGTGATCCTGAACTAATAAGAATTC

pTK998 = pMalC5X-FasL-TMD-(71-113)
GAGCTCGAATAACAATAACAACAACAATAATAACAATCTGGGCATCGAAGGTCGTCTGAAAAAACGTGGTAATCATTCAACCGGTCTGTGTCTGCTGGTTATGTTTTTTATGGTTCTGGTTGCACTGGTTGGTTTAGGTCTGGGTATGTTTCAGCTGTTTCATCTGCAGAAAGAACTGGCCGAATAATAAGAATTC

pTK1006 = pMalC5X-TNFalpha-NTF-(1-42)
GAGCTCGAATAACAATAACAACAACAATAATAACAATCTGGGCATCGAAGGTCGTATGAGCACCGAAAGCATGATTCGTGATGTTGAACTGGCAGAAGAAGCACTGCCGAAAAAAACCGGTGGTCCGCAGGGTAGCCGTCGTTGTCTGTTTCTGAGCCTGTTTAGCTTTCTGATTGTTGCCTAATAAGAATTC

pTK1008 = pMalC5X-TNFalpha-NTF-(1-47)
GAGCTCGAATAACAATAACAACAACAATAATAACAATCTGGGCATCGAAGGTCGTATGAGCACCGAAAGCATGATTCGTGATGTTGAACTGGCAGAAGAAGCACTGCCGAAAAAAACCGGTGGTCCGCAGGGTAGCCGTCGTTGTCTGTTTCTGAGCCTGTTTAGCTTTCTGATTGTTGCCGGTGCAACCACACTGTAATAAGAATTC

pTK1014 = pMalC5X-TNFalpha-NTF-(1-51)
GAGCTCGAATAACAATAACAACAACAATAATAACAATCTGGGCATCGAAGGTCGTATGAGCACCGAAAGCATGATTCGTGATGTTGAACTGGCAGAAGAAGCACTGCCGAAAAAAACCGGTGGTCCGCAGGGTAGCCGTCGTTGTCTGTTTCTGAGCCTGTTTAGCTTTCTGATTGTTGCCGGTGCAACCACACTGTTTTGTCTGCTGTAATAAGAATTC

pTK1015 = pMalC5X-TNFalpha-NTF-(1-54)
GAGCTCGAATAACAATAACAACAACAATAATAACAATCTGGGCATCGAAGGTCGTATGAGCACCGAAAGCATGATTCGTGATGTTGAACTGGCAGAAGAAGCACTGCCGAAAAAAACCGGTGGTCCGCAGGGTAGCCGTCGTTGTCTGTTTCTGAGCCTGTTTAGCTTTCTGATTGTTGCCGGTGCAACCACACTGTTTTGTCTGCTGCATTTTGGTTAATAAGAATTC

pTK1016 = pMalC5X-TNFalpha-NTF-(1-57)
GAGCTCGAATAACAATAACAACAACAATAATAACAATCTGGGCATCGAAGGTCGTATGAGCACCGAAAGCATGATTCGTGATGTTGAACTGGCAGAAGAAGCACTGCCGAAAAAAACCGGTGGTCCGCAGGGTAGCCGTCGTTGTCTGTTTCTGAGCCTGTTTAGCTTTCTGATTGTTGCCGGTGCAACCACACTGTTTTGTCTGCTGCATTTTGGTGTTATCGGTTAATAAGAATTC

pTK1022 = pMalC5X-TNFalpha-ICD-(1-39)-L31P
GAGCTCGAATAACAATAACAACAACAATAATAACAATCTGGGCATCGAAGGTCGTATGAGCACCGAAAGCATGATTCGTGATGTTGAACTGGCAGAAGAAGCACTGCCGAAAAAAACCGGTGGTCCGCAGGGTAGCCGTCGTTGTCCGTTTCTGAGCCTGTTTAGCTTTCTGTAATAAGAATTC

pTK1023 = pMalC5X-LOX-1-NTF-(1-88)
GAGCTCGAATAACAATAACAACAACAATAATAACAATCTGGGCATCGAAGGTCGCATGACCTTTGATGATCTGAAAATTCAGACCGTTAAAGATCAGCCGGATGAAAAAAGCAATGGCAAAAAAGCCAAAGGTCTGCAGTTTCTGTATAGCCCGTGGTGGTGTCTGGCAGCAGCAACCCTGGGTGTTCTGTGTCTGGGTTTAGTTGTTACCATTATGGTTCTGGGTATGCAGCTGAGCCAGGTTAGCGATCTGCTGACCCAAGAACAGGCAAATCTGACCCATCAGAAAAAAAAGCTGGAAGGTCAGATTAGCGCACGCTAATAAGAATTC

pTK1029 = pMalC5X-Tfr1-NTF-(1-100)-C62A
GAGCTCGAATAACAATAACAACAACAATAATAACAATCTGGGCATCGAAGGTCGCATGATGGATCAGGCACGTAGCGCATTTAGCAACCTGTTTGGTGGTGAACCGCTGAGCTATACCCGTTTTAGCCTGGCACGTCAGGTTGATGGTGATAATAGCCATGTTGAAATGAAACTGGCAGTGGATGAAGAAGAAAACGCAGATAACAATACCAAAGCCAATGTGACCAAACCGAAACGTGCAAGCGGTAGCATTTGTTATGGCACCATTGCAGTGATTGTGTTTTTTCTGATTGGCTTCATGATTGGCTATCTGGGTTATTGCAAAGGTGTTGAACCGAAAACCGAATGCGAACGCTAATAAGAATTC

pTK1030= pMalC5X-Tfr1-NTF-(1-100)-C67A
GAGCTCGAATAACAATAACAACAACAATAATAACAATCTGGGCATCGAAGGTCGCATGATGGATCAGGCACGTAGCGCATTTAGCAACCTGTTTGGTGGTGAACCGCTGAGCTATACCCGTTTTAGCCTGGCACGTCAGGTTGATGGTGATAATAGCCATGTTGAAATGAAACTGGCAGTGGATGAAGAAGAAAACGCAGATAACAATACCAAAGCCAATGTGACCAAACCGAAACGTTGTAGCGGTAGCATTGCATATGGCACCATTGCAGTTATTGTGTTTTTTCTGATCGGCTTCATGATTGGCTATCTGGGTTATTGTAAAGGTGTTGAACCGAAAACCGAATGCGAACGCTAATAAGAATTC
